# Supplementary material for: Effects of Cadmium Sulfate on the Brown Garden Snail Cornu aspersum: Implications for DNA Methylation
Source: Toxics. 2021 Nov 15;9(11):306. doi: 10.3390/toxics9110306 (PMC8619149; doi:10.3390/toxics9110306)
Supplement: Supplementary file 1 [file toxics-09-00306-s001.zip]

Archive with 1 entries (1 files):
- toxics-1415923-supplementary.pdf
